# Supplementary material for: A Role in 15-Deacetylcalonectrin Acetylation in the Non-Enzymatic Cyclization of an Earlier Bicyclic Intermediate in Fusarium Trichothecene Biosynthesis
Source: Int J Mol Sci. 2024 Apr 12;25(8):4288. doi: 10.3390/ijms25084288 (PMC11050026; doi:10.3390/ijms25084288)
Supplement: Supplementary file 1 [file ijms-25-04288-s001.zip]

Archive with 1 entries (1 files):
- ijms-2953346-supplementary.pdf
